# Supplementary material for: Comparison of vestibular function in hereditary hearing loss patients with GJB2, CDH23, and SLC26A4 variants
Source: Sci Rep. 2024 May 8;14:10596. doi: 10.1038/s41598-024-61442-3 (PMC11078969; doi:10.1038/s41598-024-61442-3)
Supplement: Supplementary file 1 — Supplementary Table S1. [file 41598_2024_61442_MOESM1_ESM.xlsx]

## Sheet: Sheet1
Supplementary Table S1. Details of gene variants and vestibular and audiological results for all patients
No.	Genes	Age	Sex	Base change	AA change	Pathogenicity	Vestibular symptoms	PTA (R) dB	PTA (L) dB	Hearing levels	Caloric testing (R) deg/s	Caloric testing (L) deg/s	cVEMP (R)	cVEMP (L)	oVEMP (R) μV	oVEMP (L) μV
1	GJB2	18	F	c.[235delC];[279G>A]	p.[L79Cfs*3];[M93I]	Pathogenic, Likely pathogenic	-	57	56	moderate	38.23	46.38	0.450504	1.53135	12.08	12.55
2	GJB2	19	F	c.[176-191 del16];[235delC]	p.[G59Afs*18];[L79Cfs*3]	Pathogenic, Pathogenic	+	105	105	profound	26.26	33.11	0.593047	0.667178	10.88	4.71
3	GJB2	17	M	c.[109G>A];[109C>A]	p.[V37I];[V37I]	Pathogenic, Pathogenic	-	48.8	43.8	moderate	26	58	0.596408	0.922401	7.06	5.54
4	GJB2	9	F	c.[134G>A; 408C>A];[299-300delAT]	p.[G45E;Y136X];[H100Rfs*14]	Pathogenic, Pathogenic	-	76.7	68.3	severe	35.16	42.14	1.22848	1.03685	7.47	7.33
5	GJB2	20	F	c.[235delC];[235delC]	p.[L79Cfs*3];[L79Cfs*3]	Pathogenic, Pathogenic	-	105	103.3	profound	28.59	21.17	0	0.671748	7.3	4.54
6	GJB2	16	F	c.[134G>A; 408C>A];[235delC]	p.[G45E;Y136X];[L79Cfs*3]	Pathogenic, Pathogenic	-	55	46.3	moderate	68.89	81.2	0.401338	0	16.16	13.39
7	GJB2	11	F	c.[134G>A; 408C>A];[235delC]	p.[G45E;Y136X];[L79Cfs*3]	Pathogenic, Pathogenic	-	86.3	87.5	severe	31.93	35.85	0.452156	1.03825	7.28	7.79
8	GJB2	9	F	c.[134G>A; 408C>A];[235delC]	p.[G45E;Y136X];[L79Cfs*3]	Pathogenic, Pathogenic	-	103.8	83.8	severe	27.43	24.26	1.01236	0.705509	25.14	22.12
9	GJB2	41	F	c.[235delC];[299-300delAT]	p.[L79Cfs*3];[H100Rfs*14]	Pathogenic, Pathogenic	-	108.8	105	profound	27.17	24.33	0.269212	0.645002	3.78	3.68
10	GJB2	38	F	c.[235delC];[235delC]	p.[L79Cfs*3];[L79Cfs*3]	Pathogenic, Pathogenic	-	56.3	56.4	moderate	37.4	22.29	0.32719	0	8.01	13.16
11	GJB2	11	M	c.[109G>A];[109C>A]	p.[V37I];[V37I]	Pathogenic, Pathogenic	-	30	30	mild	24.48	22.23	0.45164	0.483193	4.3	6.04
12	GJB2	54	F	c.[134G>A; 408C>A];[235delC]	p.[G45E;Y136X];[L79Cfs*3]	Pathogenic, Pathogenic	-	105	105	profound	30.27	32.5	0	0	5.33	3.78
13	GJB2	46	F	c.[134G>A; 408C>A];[235delC]	p.[G45E;Y136X];[L79Cfs*3]	Pathogenic, Pathogenic	-	105	105	profound	32.91	30.61	0	0	6.78	6.55
14	SLC26A4	15	F	c.[2168A>G];[2168A>G]	p.[H723R];[H723R]	Pathogenic, Pathogenic	+	77.5	87.5	severe	13.92	15.77	1.60296	1.42579	34.6	37.7
15	SLC26A4	17	M	c.[1651dup];[2168A>G]	p.[S551Ffs*13];[H723R]	Pathogenic, Pathogenic	+	60	62.5	moderate	9.64	8.98	2.27133	1.82278	31.76	42.54
16	SLC26A4	27	F	c.[2168A>G];[2168A>G]	p.[H723R];[H723R]	Pathogenic, Pathogenic	+	78.8	100	severe	5.36	33.99	0.853839	1.55308	6.927	8.44
17	SLC26A4	18	M	c.[919-2A>G];[2168A>G]	p.[spl.];[H723R]	Pathogenic, Pathogenic	+	85	53.8	moderate	57.06	15.97	1.00642	1.62335	10.2	7.03
18	SLC26A4	8	F	c.[1229C>T];[1229C>T]	p.[T410M];[T410M]	Pathogenic, Pathogenic	+	80	82	severe	51.76	54.51	1.85487	1.84521	0	0
19	SLC26A4	16	F	c.[1229C>T];[1229C>T]	p.[T410M];[T410M]	Pathogenic, Pathogenic	+	88.8	91.3	severe	22.58	47.68	1.8659	2.12531	3.77	3.491
20	SLC26A4	9	F	c.[1174A>T];[1707+5G>A]	p.[N392Y];[spl.]	Pathogenic, Pathogenic	-	80	102	severe	38.52	48.15	1.65644	1.61062	10.22	7.27
21	SLC26A4	13	M	c.[919-2A>G];[1229C>T]	p.[spl.];[T410M]	Pathogenic, Pathogenic	+	85	88.8	severe	52.32	58.77	2.93999	2.94042	40.5	33.84
22	SLC26A4	48	F	c.[2168A>G];[2168A>G]	p.[H723R];[H723R]	Pathogenic, Pathogenic	+	78.8	90	severe	0	0	0	0	0	0
23	SLC26A4	41	F	c.[919-2A>G];[2168A>G]	p.[spl.];[H723R]	Pathogenic, Pathogenic	+	105	87.5	severe	20.28	40.81	0.190406	0.496381	1.173	4.749
24	SLC26A4	7	M	c.[1174A>T];[2168A>G]	p.[N392Y];[H723R]	Pathogenic, Pathogenic	-	58.8	62.5	moderate	22.66	25.5	1.65581	1.45411	7.26	10.39
25	SLC26A4	9	F	c.[919-2A>G];[2168A>G]	p.[spl.];[H723R]	Pathogenic, Pathogenic	+	87.5	65	moderate	19.42	6.75	0.986395	0.990312	7.193	3.352
26	SLC26A4	8	M	c.[2168A>G];[2168A>G]	p.[H723R];[H723R]	Pathogenic, Pathogenic	-	66.3	62.5	moderate	57.09	42.52	1.66244	1.7196	2.03	3.07
27	SLC26A4	51	F	c.[2168A>G];[2168A>G]	p.[H723R];[H723R]	Pathogenic, Pathogenic	+	103.8	96.3	profound	14.6	9.43	0.346125	1.04396	1.163	2.774
28	SLC26A4	28	F	c.[2168A>G];[2168A>G]	p.[H723R];[H723R]	Pathogenic, Pathogenic	-	105	100	profound	22.74	21.52	2.4721	2.96007	6.68	7.1
29	CDH23	16	M	c.[719C>T];[5147A>C]	p.[P240L];[Q1716P]	Pathogenic, Pathogenic	-	97	99	profound	28.83	22.55	1.90992	2.7176	15.71	18.77
30	CDH23	52	F	c.[719C>T];[4249C>T]	p.[P240L];[R1417W]	Pathogenic, VUS	+	101.3	70	severe	45.64	84.19	0.249017	0.593792	2.48	2.45
31	CDH23	51	F	c.[4249C>T];[4249C>T]	p.[R1417W];[R1417W]	VUS, VUS	-	97.5	100	profound	11.97	20.89	0.909929	0.863652	4.41	3.99
32	CDH23	53	M	c.[4249C>T];[4249C>T]	p.[R1417W];[R1417W]	VUS, VUS	-	98.8	92.5	profound	26.6	18.75	0.483814	0.523605	0	0
33	CDH23	46	M	c.[719C>T];[4762C>T]	p.[P240L];[R1588W]	Pathogenic, Pathogenic	-	101.3	101	profound	22.28	20.74	1.36145	1.1787	4.86	3.52
34	CDH23	21	F	c.[719C>T];[4762C>T]	p.[P240L];[R1588W]	Pathogenic, Pathogenic	-	97.5	95	profound	62	52	1.95236	1.94624	4.865	2.52
35	CDH23	13	F	c.[719C>T];[2866G>A]	p.[P240L];[E956K]	Pathogenic, Pathogenic	-	88.8	91.3	severe	38.23	37.19	3.14939	3.53679	13.29	15.95
36	CDH23	23	F	c.[4249C>T];[4249C>T]	p.[R1417W];[R1417W]	VUS, VUS	-	97.5	96.3	profound	20.89	23	2.55355	2.2453	5.552	4.983
37	CDH23	8	F	c.[719C>T];[7312G>A ]	p.[P240L];[E2438K]	Pathogenic, Pathogenic	-	83.8	92.5	severe	62.66	52.68	3.50944	3.22032	17.86	11.46
38	CDH23	28	F	c.[719C>T]:[6085C>T]	p.[P240L];[R2029W]	Pathogenic, Pathogenic	-	100	98.8	profound	12.38	12.75	1.36959	1.30192	5.447	4.259
39	CDH23	15	M	c.[719C>T];[902G>A]	p.[P240L];[R301Q]	Pathogenic, Pathogenic	-	88	85	severe	20.87	21.68	1.42259	0.796555	7.95	5.81
All variants are indicated on NM_004004 for GJB2, NM_000441 for SLC26A4 and NM_022124 for CDH23.
